# Supplementary material for: Space-time POD and the Hankel matrix
Source: PLoS One. 2023 Aug 10;18(8):e0289637. doi: 10.1371/journal.pone.0289637 (PMC10414611; doi:10.1371/journal.pone.0289637)
Supplement: S1 File — (ZIP) [file pone.0289637.s001.zip]

Archive with 72 entries (69 files):
- PLoS One SI/
- __MACOSX/._PLoS One SI
- PLoS One SI/EPS_Figs/
- __MACOSX/PLoS One SI/._EPS_Figs
- PLoS One SI/PLOT_stem_plot.m
- __MACOSX/PLoS One SI/._PLOT_stem_plot.m
- PLoS One SI/PLOT_moreDataEffect.m
- __MACOSX/PLoS One SI/._PLOT_moreDataEffect.m
- PLoS One SI/Run_All_Plots.m
- __MACOSX/PLoS One SI/._Run_All_Plots.m
- PLoS One SI/PLOT_spectrum_convergence.m
- __MACOSX/PLoS One SI/._PLOT_spectrum_convergence.m
- PLoS One SI/.DS_Store
- __MACOSX/PLoS One SI/._.DS_Store
- PLoS One SI/PLOT_Truncated_Correlation.m
- __MACOSX/PLoS One SI/._PLOT_Truncated_Correlation.m
- PLoS One SI/DATA_6pdf_1.mat
- __MACOSX/PLoS One SI/._DATA_6pdf_1.mat
- PLoS One SI/PLOT_Hankel_vs_Ergodic_energies.m
- __MACOSX/PLoS One SI/._PLOT_Hankel_vs_Ergodic_energies.m
- PLoS One SI/DATA_ST_vs_POD.mat
- __MACOSX/PLoS One SI/._DATA_ST_vs_POD.mat
- PLoS One SI/DATA_spectral_convergence_2.mat
- __MACOSX/PLoS One SI/._DATA_spectral_convergence_2.mat
- PLoS One SI/PLOT_ST_vs_POD.m
- __MACOSX/PLoS One SI/._PLOT_ST_vs_POD.m
- PLoS One SI/DATA_stem_plot.mat
- __MACOSX/PLoS One SI/._DATA_stem_plot.mat
- PLoS One SI/PLOT_stem_plot.asv
- __MACOSX/PLoS One SI/._PLOT_stem_plot.asv
- PLoS One SI/DATA_moreDataEffect2.mat
- __MACOSX/PLoS One SI/._DATA_moreDataEffect2.mat
- PLoS One SI/PLOT_Correlation_figure.m
- __MACOSX/PLoS One SI/._PLOT_Correlation_figure.m
- PLoS One SI/PLOT_Uncorrelated_vs_Correlated.m
- __MACOSX/PLoS One SI/._PLOT_Uncorrelated_vs_Correlated.m
- PLoS One SI/DATA_Uncorrelated_vs_Correlated.mat
- __MACOSX/PLoS One SI/._DATA_Uncorrelated_vs_Correlated.mat
- PLoS One SI/get_colors.m
- __MACOSX/PLoS One SI/._get_colors.m
- PLoS One SI/subaxis/
- __MACOSX/PLoS One SI/._subaxis
- PLoS One SI/PLOT_Hankel_vs_Ergodic_energies_multiplemodes.m
- __MACOSX/PLoS One SI/._PLOT_Hankel_vs_Ergodic_energies_multiplemodes.m
- PLoS One SI/DATA_corr_figure.mat
- __MACOSX/PLoS One SI/._DATA_corr_figure.mat
- PLoS One SI/DATA_pdf_multiplemodes.mat
- __MACOSX/PLoS One SI/._DATA_pdf_multiplemodes.mat
- PLoS One SI/EPS_Figs/Spectral_convergence.eps
- __MACOSX/PLoS One SI/EPS_Figs/._Spectral_convergence.eps
- PLoS One SI/EPS_Figs/moreDataEffect.eps
- __MACOSX/PLoS One SI/EPS_Figs/._moreDataEffect.eps
- PLoS One SI/EPS_Figs/Uncorrelated_vs_Correlated.eps
- __MACOSX/PLoS One SI/EPS_Figs/._Uncorrelated_vs_Correlated.eps
- PLoS One SI/EPS_Figs/Truncated_Correlation.eps
- __MACOSX/PLoS One SI/EPS_Figs/._Truncated_Correlation.eps
- PLoS One SI/EPS_Figs/ST_vs_POD.eps
- __MACOSX/PLoS One SI/EPS_Figs/._ST_vs_POD.eps
- PLoS One SI/EPS_Figs/PDFs_multiplemodes.eps
- __MACOSX/PLoS One SI/EPS_Figs/._PDFs_multiplemodes.eps
- PLoS One SI/EPS_Figs/stem_plot.eps
- __MACOSX/PLoS One SI/EPS_Figs/._stem_plot.eps
- PLoS One SI/EPS_Figs/PDFs_6plts.eps
- __MACOSX/PLoS One SI/EPS_Figs/._PDFs_6plts.eps
- PLoS One SI/EPS_Figs/Correlation_Graphic.eps
- __MACOSX/PLoS One SI/EPS_Figs/._Correlation_Graphic.eps
- PLoS One SI/subaxis/parseArgs.m
- __MACOSX/PLoS One SI/subaxis/._parseArgs.m
- PLoS One SI/subaxis/license.txt
- __MACOSX/PLoS One SI/subaxis/._license.txt
- PLoS One SI/subaxis/subaxis.m
- __MACOSX/PLoS One SI/subaxis/._subaxis.m
