# Supplementary material for: Space-time POD and the Hankel matrix
Source: PLoS One. 2023 Aug 10;18(8):e0289637. doi: 10.1371/journal.pone.0289637 (PMC10414611; doi:10.1371/journal.pone.0289637)
Supplement: S1 File — (ZIP) [file pone.0289637.s001.zip › PLoS One SI/PLOT_stem_plot.m]

save_eps = 0;

load('DATA_stem_plot.mat');

% Setting dividing lines for the modes. (script plots 3 modes per paramter
% set.
x_divides = [1/3,2/3]; % Dividing linear for modes
xplot_locs = 1/9*[0.75,2.25,3.75,5.25,6.75,8.25]; % Locs. of each stem
offset = 1/9;
xlocs_mean = xplot_locs(1:2:end); xlocs_median = xplot_locs(2:2:end);
xlocs_meanH = xlocs_mean - 1/3*offset/2; xlocs_meanT = xlocs_mean + 1/3*offset/2;
xlocs_medianH = xlocs_median - 1/3*offset/2; xlocs_medianT = xlocs_median + 1/3*offset/2;

ylims = [0,1.2];
xlims = [0,1];
xtext = 1/9*[0.6,3.6,6.6];
ytext = [1.1,1.1,1.1];
txts = ["Mode 1","Mode 2","Mode 3"];


%figure
scale = 1;
fs = 10*scale;
figure('units','inches','Renderer', 'painters', 'Position', [8 8 6*scale 5*scale])
for ip = 1:6
    yline(1); hold on;
    subplot(3,2,ip);
data_i = squeeze(plot_data(ip,:,:));
stem(xlocs_meanH,data_i(1,:),'filled','color',[0,0,.5],'DisplayName','Hankel')
hold on
stem(xlocs_meanT,data_i(2,:),'filled','color',[0.5,0,0],'DisplayName','Toeplitz')
stem(xlocs_medianH,data_i(3,:),'filled','color',[0,0,0.5],'DisplayName','Hankel','Marker','diamond')
stem(xlocs_medianT,data_i(4,:),'filled','color',[0.5,0,0],'DisplayName','Toeplitz','Marker','diamond')
if(mod(ip,2) == 1)
    ylabel('Accuracy','Interpreter','latex');
end

for it = 1:3
    text(xtext(it),ytext(it),txts(it),'Interpreter','latex','FontSize',fs);
end
xline(x_divides(1)); xline(x_divides(2));
yline(1);

set(gca,'XTick',[]);
ylim(ylims);
xlim(xlims);

title(['$m = ',num2str(ms(ip)),'$, $d = ',num2str(ds(ip)),'$, $N = ',num2str(Ns(ip)),'$' ],'Interpreter','latex','FontSize',fs);
set(gcf,'color','w');
end


if (exist('save_eps','var') == 1)
    if (save_eps == 1)
        saveas(gcf,['EPS_Figs/','stem_plot'],'epsc');
    end
end
