# Supplementary material for: Space-time POD and the Hankel matrix
Source: PLoS One. 2023 Aug 10;18(8):e0289637. doi: 10.1371/journal.pone.0289637 (PMC10414611; doi:10.1371/journal.pone.0289637)
Supplement: S1 File — (ZIP) [file pone.0289637.s001.zip › PLoS One SI/PLOT_moreDataEffect.m]

% For plotting the more data effect
clc; clear;
save_eps = 1;

load('DATA_moreDataEffect2.mat')
scale = 1;
fontsize = 10*scale;
lw = 2*scale;
lw2 = 2*scale;

colors = get_colors();

figure('units','inches','Renderer', 'painters', 'Position', [8 8 6 3.5])
semilogx(Ms_by_mH,means(1,:),'LineWidth',lw,'Color',colors(1,:),'DisplayName','First mode');
hold on
semilogx(Ms_by_mH,medians(1,:),'--','LineWidth',lw2,'Color',colors(1,:),'DisplayName','First mode');
semilogx(Ms_by_mH,means(2,:),'LineWidth',lw,'Color',colors(2,:),'DisplayName','Second mode');
semilogx(Ms_by_mH,medians(2,:),'--','LineWidth',lw2,'Color',colors(2,:),'DisplayName','First mode');
semilogx(Ms_by_mH,means(3,:),'LineWidth',lw,'Color',colors(3,:),'DisplayName','Third mode');
semilogx(Ms_by_mH,medians(3,:),'--','LineWidth',lw2,'Color',colors(3,:),'DisplayName','First mode');

xlabel('$m/m_H$','Interpreter','latex','fontsize', fontsize)
ylabel('$E[|\langle \phi_m,\phi \rangle|^2]$','Interpreter','latex','fontsize', fontsize)
ylim([0,1])
xlim([min(Ms_by_mH),max(Ms_by_mH)])
set(gca,'fontsize', fontsize)


if (exist('save_eps','var') == 1)
    if (save_eps == 1)
        saveas(gcf,['EPS_Figs/','moreDataEffect'],'epsc');
    end
end
