# Supplementary material for: Space-time POD and the Hankel matrix
Source: PLoS One. 2023 Aug 10;18(8):e0289637. doi: 10.1371/journal.pone.0289637 (PMC10414611; doi:10.1371/journal.pone.0289637)
Supplement: S1 File — (ZIP) [file pone.0289637.s001.zip › PLoS One SI/Run_All_Plots.m]

% Code to generate the figures in the paper "Space-time POD and the Hankel
% matrix". 
% Authors: Peter Frame and Aaron Towne
% Code written by Peter Frame
% In the individual plotting scripts, the varibale 'save_eps' toggles
% whether to save the figure to the folder 'EPS_Figs'.

PLOT_Correlation_figure;
PLOT_Hankel_vs_Ergodic_energies;
PLOT_Hankel_vs_Ergodic_energies_multiplemodes;
PLOT_moreDataEffect;
PLOT_spectrum_convergence;
PLOT_ST_vs_POD;
PLOT_Truncated_Correlation;
PLOT_Uncorrelated_vs_Correlated;
PLOT_stem_plot;
