# Supplementary material for: Space-time POD and the Hankel matrix
Source: PLoS One. 2023 Aug 10;18(8):e0289637. doi: 10.1371/journal.pone.0289637 (PMC10414611; doi:10.1371/journal.pone.0289637)
Supplement: S1 File — (ZIP) [file pone.0289637.s001.zip › PLoS One SI/PLOT_spectrum_convergence.m]

clc;clear
load('DATA_spectral_convergence_2.mat');
scale = 1; % Plot size
width = 6*scale;
height = 3.5*scale;
fontsize = 10*scale;
lw = 2*scale;
save_eps = 1;
colors = get_colors();
figure('units','inches','Renderer', 'painters', 'Position', [8 8 width height])
for tauInd = 1:length(tauAims)
    txt = ['$T = ',num2str(taus(tauInd)),'$'];
    freqs = 1/taus(tauInd)*(0:(length(plot_hat{tauInd})-1))*2*pi;

    plot(freqs,plot_hat{tauInd},'LineWidth',lw,'DisplayName',txt,'Color',colors(tauInd,:))
    hold on
    xlim([0,1])
    set(gca,'ytick',[])
    


end

xlabel('$\omega$','Interpreter','latex','FontSize',fontsize)
ylabel({'$\|\hat{\phi}(\omega)\|^2$'},'Interpreter','Latex','Fontsize',fontsize)
set(gca,'fontsize', fontsize)

if (exist('save_eps','var') == 1)
    if (save_eps == 1)
        saveas(gcf,['EPS_Figs/','Spectral_convergence'],'epsc');
    end
end
