# Supplementary material for: Space-time POD and the Hankel matrix
Source: PLoS One. 2023 Aug 10;18(8):e0289637. doi: 10.1371/journal.pone.0289637 (PMC10414611; doi:10.1371/journal.pone.0289637)
Supplement: S1 File — (ZIP) [file pone.0289637.s001.zip › PLoS One SI/PLOT_Truncated_Correlation.m]

% For creating graphic of the part of the correlation matrix that is used
% in the calculation of modes from Hankel matrices of various heights.
addpath('subaxis/')

clc; clear;
load('DATA_corr_figure.mat');
save_eps = 1;

color_axes = [0.3,0.3,0.3,0.5];
fontsize = 10;
subaxis_plot = 1;


nt_full = length(times_corr);
T_med = .23;
T_short = .04;
T_long = 0.85;
nt_short = nt_full*T_short;
nt_med = nt_full*T_med;
nt_long = nt_full*T_long;
times_corr_med = times_corr(ceil(nt_full/2-nt_med/2):ceil(nt_full/2+nt_med/2)+2);
times_corr_short = times_corr(ceil(nt_full/2-nt_short/2):ceil(nt_full/2+nt_short/2)+2);
times_corr_long = times_corr(ceil(nt_full/2-nt_long/2):ceil(nt_full/2+nt_long/2)+2);
Cx1x2_med = Cx1x2(ceil(nt_full/2-nt_med/2):ceil(nt_full/2+nt_med/2)+2);
Cx1x2_short = Cx1x2(ceil(nt_full/2-nt_short/2):ceil(nt_full/2+nt_short/2)+2);
Cx1x2_long = Cx1x2(ceil(nt_full/2-nt_long/2):ceil(nt_full/2+nt_long/2)+2);


figure('units','inches','Renderer', 'painters', 'Position', [8 8 6 2.5])

subaxis(1,3,1,'Spacing', 0.01, 'Padding', 0.01, 'ML', 0.03,'MR',0.11,'MT',0.03,'MB',0.07);
p1 = plot(times_corr,Cx1x2,'LineWidth',2,'color',[0.3 0.3 0.3,0.3]);
hold on
plot(times_corr_long,Cx1x2_long,'LineWidth',2,'DisplayName','Short','Color',color_UG)
set(gca,'XTick',[], 'YTick', [])
xlabel('$\tau$','Interpreter','latex','FontSize',10);
ylabel('$C(\tau)$','Interpreter','latex','FontSize',10);


ylim([-20,62.61])
xL = xlim;
yL = ylim;
line([2 2], yL,'LineWidth',0.3,'Color',color_axes);  %x-axis
line(xL, [0 0],'LineWidth',0.3,'Color',color_axes);

subaxis(1,3,2,'Spacing', 0.01, 'Padding', 0.01, 'ML', 0.07,'MR',0.07,'MT',0.03,'MB',0.07);
p1 = plot(times_corr,Cx1x2,'LineWidth',2,'color',[0.3 0.3 0.3,0.3]);
hold on
plot(times_corr_med,Cx1x2_med,'LineWidth',2,'DisplayName','Short','Color',color_UG)
set(gca,'XTick',[], 'YTick', [])
xlabel('$\tau$','Interpreter','latex','FontSize',10);


ylim([-20,62.61])
xL = xlim;
yL = ylim;
line([2 2], yL,'LineWidth',0.3,'Color',color_axes);  %x-axis
line(xL, [0 0],'LineWidth',0.3,'Color',color_axes);

subaxis(1,3,3,'Spacing', 0.01, 'Padding', 0.01, 'ML', 0.11,'MR',0.03,'MT',0.03,'MB',0.07);
p1 = plot(times_corr,Cx1x2,'LineWidth',2,'color',[0.3 0.3 0.3,0.3]);
hold on
plot(times_corr_short,Cx1x2_short,'LineWidth',2,'DisplayName','Short','Color',color_UG)
set(gca,'XTick',[], 'YTick', [])
xlabel('$\tau$','Interpreter','latex','FontSize',10);


ylim([-20,62.61])
xL = xlim;
yL = ylim;
line([2 2], yL,'LineWidth',0.3,'Color',color_axes);  %x-axis
line(xL, [0 0],'LineWidth',0.3,'Color',color_axes);


if (exist('save_eps','var') == 1)
    if (save_eps == 1)
        saveas(gcf,['EPS_Figs/','Truncated_Correlation'],'epsc');
    end
end
