# Supplementary material for: Space-time POD and the Hankel matrix
Source: PLoS One. 2023 Aug 10;18(8):e0289637. doi: 10.1371/journal.pone.0289637 (PMC10414611; doi:10.1371/journal.pone.0289637)
Supplement: S1 File — (ZIP) [file pone.0289637.s001.zip › PLoS One SI/PLOT_Hankel_vs_Ergodic_energies.m]

addpath('subaxis/')
clc; clear
colors = get_colors();

load('DATA_6pdf_1.mat') % PDF data
save_eps = 1;

% Sizing
scale = 1; % Size of figure
width = 6*scale;
height = 5*scale;
lw = 2*scale;
fontsize = 10*scale;

figure('units','inches','Renderer', 'painters', 'Position', [8 8 width height])


subaxis(2,3,1, 'Spacing', 0.01, 'Padding', 0.01, 'ML', 0.04,'MR',0.02,'MT',0.03,'MB',0.10);
plot(x_Hankel1,pdf_Hankel1,'LineWidth',lw,'DisplayName','Hankel','Color',colors(1,:));
hold on
plot(x_Toeplitz1,pdf_Toeplitz1,'LineWidth',lw,'DisplayName','Toeplitz','Color',colors(2,:));
ylabel('PDF','Interpreter','latex','FontSize',fontsize);


set(gca,'ytick',[])
set(gca,'xticklabel',[])
xticks([.6 .8 1])
set(gca,'FontSize',fontsize)
txt = {'(a)'};
text(0.02,0.94,txt,'units','normalized','Interpreter','latex','FontSize',fontsize)
xlim([0.5,1])


subaxis(2,3,2, 'Spacing', 0.01, 'Padding', 0.01, 'ML', 0.03,'MR',0.02,'MT',0.03,'MB',0.10);
plot(x_Hankel2,pdf_Hankel2,'LineWidth',lw,'DisplayName','Hankel','Color',colors(1,:));
hold on
plot(x_Toeplitz2,pdf_Toeplitz2,'LineWidth',lw,'DisplayName','Toeplitz','Color',colors(2,:));


set(gca,'ytick',[])
set(gca,'xticklabel',[])
xticks([.6 .8 1])
set(gca,'FontSize',fontsize)
txt = {'(b)'};
text(0.02,0.94,txt,'units','normalized','Interpreter','latex','FontSize',fontsize)
xlim([0.5,1])


subaxis(2,3,3, 'Spacing', 0.01, 'Padding', 0.01, 'ML', 0.03,'MR',0.02,'MT',0.03,'MB',0.10);
plot(x_Hankel3,pdf_Hankel3,'LineWidth',lw,'DisplayName','Hankel','Color',colors(1,:));
hold on
plot(x_Toeplitz3,pdf_Toeplitz3,'LineWidth',lw,'DisplayName','Toeplitz','Color',colors(2,:));


set(gca,'xticklabel',[])
set(gca,'ytick',[])
xticks([.6 .8 1])
set(gca,'FontSize',fontsize)
txt = {'(c)'};
text(0.02,0.94,txt,'units','normalized','Interpreter','latex','FontSize',fontsize)
xlim([0.5,1])


subaxis(2,3,4, 'Spacing', 0.01, 'Padding', 0.01, 'ML', 0.04,'MR',0.02,'MT',0.04,'MB',0.09);
plot(x_Hankel4,pdf_Hankel4,'LineWidth',lw,'DisplayName','Hankel','Color',colors(1,:));
hold on
plot(x_Toeplitz4,pdf_Toeplitz4,'LineWidth',lw,'DisplayName','Toeplitz','Color',colors(2,:));
hy = ylabel('PDF','Interpreter','latex','FontSize',fontsize);
hx = xlabel('$\lambda[\phi]/ \lambda_1$','Interpreter','latex');
set(gca,'ytick',[])
xticks([.6 .8 1])
xticklabels({'0.6','0.8','1'})
set(gca,'FontSize',fontsize)
txt = {'(d)'};
text(0.02,0.94,txt,'units','normalized','Interpreter','latex','FontSize',fontsize)
xlim([0.5,1])
set(hx,'FontSize',fontsize);
set(hy,'FontSize',fontsize);

subaxis(2,3,5, 'Spacing', 0.01, 'Padding', 0.01, 'ML', 0.03,'MR',0.02,'MT',0.04,'MB',0.09);
plot(x_Hankel5,pdf_Hankel5,'LineWidth',lw,'DisplayName','Hankel','Color',colors(1,:));
hold on
plot(x_Toeplitz5,pdf_Toeplitz5,'LineWidth',lw,'DisplayName','Toeplitz','Color',colors(2,:));

hx = xlabel('$\lambda[\phi]/ \lambda_1$','Interpreter','latex');
set(gca,'ytick',[])
xticks([.6 .8 1])
xticklabels({'0.6','0.8','1'})
set(gca,'FontSize',fontsize)
txt = {'(e)'};
text(0.02,0.94,txt,'units','normalized','Interpreter','latex','FontSize',fontsize)
xlim([0.5,1])
set(hx,'FontSize',fontsize); 


subaxis(2,3,6, 'Spacing', 0.01, 'Padding', 0.01, 'ML', 0.03,'MR',0.02,'MT',0.04,'MB',0.09);
plot(x_Hankel6,pdf_Hankel6,'LineWidth',lw,'DisplayName','Hankel','Color',colors(1,:));
hold on
plot(x_Toeplitz6,pdf_Toeplitz6,'LineWidth',lw,'DisplayName','Toeplitz','Color',colors(2,:));


hx = xlabel('$\lambda[\phi]/ \lambda_1$','Interpreter','latex');
set(gca,'ytick',[])
xticks([.6 .8 1])
xticklabels({'0.6','0.8','1'})
set(gca,'FontSize',fontsize)
txt = {'(f)'};
text(0.02,0.94,txt,'units','normalized','Interpreter','latex','FontSize',fontsize)
xlim([0.5,1])
set(hx,'FontSize',fontsize); 


if (exist('save_eps','var') == 1)
    if (save_eps == 1)
        saveas(gcf,['EPS_Figs/','PDFs_6plts'],'epsc');
    end
end
