# Supplementary material for: Space-time POD and the Hankel matrix
Source: PLoS One. 2023 Aug 10;18(8):e0289637. doi: 10.1371/journal.pone.0289637 (PMC10414611; doi:10.1371/journal.pone.0289637)
Supplement: S1 File — (ZIP) [file pone.0289637.s001.zip › PLoS One SI/PLOT_ST_vs_POD.m]

clc; clear;

load('DATA_ST_vs_POD.mat'); % Inner product data
scale = 1; % Plot size
width = 6*scale;
height = 3.5*scale;
save_eps = 1;
fontsize = 10*scale;
lw = 2*scale;
colors = get_colors();


figure('units','inches','Renderer', 'painters', 'Position', [8 8 width height])
plot(Ts,ips,'-','LineWidth',lw,'color',colors(1,:));
xlabel('$T$','Interpreter','latex','FontSize',fontsize)
ylabel('$|\langle \phi_T,\phi \rangle|^2 $','Interpreter','latex','FontSize',fontsize)
ylim([0,1])
set(gca,'fontsize', fontsize)


if (exist('save_eps','var') == 1)
    if (save_eps == 1)
        saveas(gcf,['EPS_Figs/','ST_vs_POD'],'epsc');
    end
end
