# Supplementary material for: Space-time POD and the Hankel matrix
Source: PLoS One. 2023 Aug 10;18(8):e0289637. doi: 10.1371/journal.pone.0289637 (PMC10414611; doi:10.1371/journal.pone.0289637)
Supplement: S1 File — (ZIP) [file pone.0289637.s001.zip › PLoS One SI/PLOT_Correlation_figure.m]

addpath('subaxis/')

clc; clear;
load('DATA_corr_figure.mat');
save_eps = 1;

color_axes = [0.3,0.3,0.3,0.5];
fontsize = 10;


figure('units','inches','Renderer', 'painters', 'Position', [8 8 6 3.5])
subaxis(2,2,1,'Spacing', 0.01, 'Padding', 0.01, 'ML', 0.03,'MR',0.00,'MT',0.03,'MB',0.06);
p1 = plot(times_corr,Cx1x2,'LineWidth',1,'color',[0.3 0.3 0.3 0.7]);
hold on
plot(times_corr,Cx1x2_UB,'LineWidth',2,'DisplayName','Short','Color',color_UB)

set(gca,'XTick',[], 'YTick', [])
ylabel('$C(\tau)$','Interpreter','latex','FontSize',10);

ylim([-20,62.61])
xL = xlim;
yL = ylim;
line([2 2], yL,'LineWidth',0.3,'Color',color_axes);  %x-axis
line(xL, [0 0],'LineWidth',0.3,'Color',color_axes);
txt = {'(a)'};
text(0.02,0.93,txt,'units','normalized','interpreter','latex','Fontsize',fontsize)

subaxis(2,2,2,'Spacing', 0.01, 'Padding', 0.01, 'ML', 0.02,'MR',0.01,'MT',0.03,'MB',0.06);
p2 = plot(times_corr,Cx1x2,'LineWidth',1,'color',[0.3 0.3 0.3 0.7]);
hold on
plot(times_corr,Cx1x2_HB,'LineWidth',2,'DisplayName','Short','Color',color_HB)


set(gca,'XTick',[], 'YTick', [])


ylim([-20,62.61])
xL = xlim;
yL = ylim;
line([2 2], yL,'LineWidth',0.3,'Color',color_axes);  %x-axis
line(xL, [0 0],'LineWidth',0.3,'Color',color_axes);
txt = {'(b)'};
text(0.02,0.93,txt,'units','normalized','interpreter','latex','Fontsize',fontsize)

subaxis(2,2,3, 'Spacing', 0.01, 'Padding', 0.01, 'ML', 0.03,'MR',0.00,'MT',0.03,'MB',0.06);
plot(times_corr,Cx1x2,'LineWidth',2,'DisplayName','Short','Color',color_HG)
set(gca,'XTick',[], 'YTick', [])
xlabel('$\tau$','Interpreter','latex','FontSize',fontsize)
ylabel('$C(\tau)$','Interpreter','latex','FontSize',10);
ylim([-20,62.61])
xL = xlim;
yL = ylim;
line([2 2], yL,'LineWidth',0.3,'Color',color_axes);  %x-axis
line(xL, [0 0],'LineWidth',0.3,'Color',color_axes);
txt = {'(c)'};
text(0.02,0.93,txt,'units','normalized','interpreter','latex','Fontsize',fontsize)

subaxis(2,2,4,'Spacing', 0.01, 'Padding', 0.01, 'ML', 0.02,'MR',0.01,'MT',0.03,'MB',0.06);
plot(times_corr,Cx1x2,'LineWidth',2,'DisplayName','Short','Color',color_UG)
set(gca,'XTick',[], 'YTick', [])
xlabel('$\tau$','Interpreter','latex','FontSize',fontsize)

ylim([-20,62.61])
xL = xlim;
yL = ylim;
line([2 2], yL,'LineWidth',0.3,'Color',color_axes);  %x-axis
line(xL, [0 0],'LineWidth',0.3,'Color',color_axes);
txt = {'(d)'};
text(0.02,0.93,txt,'units','normalized','interpreter','latex','Fontsize',fontsize)


if (exist('save_eps','var') == 1)
    if (save_eps == 1)
        saveas(gcf,['EPS_Figs/','Correlation_Graphic'],'epsc');
    end
end
