# Supplementary material for: Space-time POD and the Hankel matrix
Source: PLoS One. 2023 Aug 10;18(8):e0289637. doi: 10.1371/journal.pone.0289637 (PMC10414611; doi:10.1371/journal.pone.0289637)
Supplement: S1 File — (ZIP) [file pone.0289637.s001.zip › PLoS One SI/PLOT_Uncorrelated_vs_Correlated.m]

% Comparing modes from same size matrix to true modes in the case that the
% columns of the matrix are frim far apart in the time series (red) and
% that they are adjacent in the time series (blue).
clc; clear
save_eps = 1; % For saving
load('DATA_Uncorrelated_vs_Correlated.mat') 
scale = 1;
fontsize = 10*scale;
lw = 2*scale;
width = 6*scale; 
height = 3.5*scale;

colors = get_colors();
colors_op = colors(:,1:end-1);


figure('units','inches','Renderer', 'painters', 'Position', [8 8 width height])
semilogx(Ms(3:end-1),inner_products_C(3:end),'-o','LineWidth',lw,'Color',colors(1,:),'MarkerFaceColor',colors_op(1,:));
hold on
semilogx(Ms(3:end-1),inner_products_UC(3:end),'-o','LineWidth',lw,'Color',colors(2,:),'MarkerFaceColor',colors_op(2,:));
xlabel('$m$','Interpreter','latex','FontSize',fontsize)
ylabel('$E[|\langle \phi_m,\phi \rangle|^2]$','Interpreter','latex','FontSize',fontsize)
ylim([0,1]);


if (exist('save_eps','var') == 1) % For saving
    if (save_eps == 1)
        saveas(gcf,['EPS_Figs/','Uncorrelated_vs_Correlated'],'epsc');
    end
end
