# Supplementary material for: Space-time POD and the Hankel matrix
Source: PLoS One. 2023 Aug 10;18(8):e0289637. doi: 10.1371/journal.pone.0289637 (PMC10414611; doi:10.1371/journal.pone.0289637)
Supplement: S1 File — (ZIP) [file pone.0289637.s001.zip › PLoS One SI/get_colors.m]

function colors = get_colors()

op = 1;
blue = [57 106 177,op*255]./255;
red = [204 37 41,op*255]./255;
black = [83 81 84,op*255]./255;
green = [62 150 81,op*255]./255;
brown = [146 36 40,op*255]./255;
purple = [107 76 154,op*255]./255;

colors = [blue;red;green;purple];
