# Supplementary material for: Space-time POD and the Hankel matrix
Source: PLoS One. 2023 Aug 10;18(8):e0289637. doi: 10.1371/journal.pone.0289637 (PMC10414611; doi:10.1371/journal.pone.0289637)
Supplement: S1 File — (ZIP) [file pone.0289637.s001.zip › PLoS One SI/PLOT_Hankel_vs_Ergodic_energies_multiplemodes.m]

clc; clear;
load("DATA_pdf_multiplemodes.mat");
addpath('subaxis/')
save_eps = 0;

use_legends = 0;
fontsize = 10;
lw = 2;
colors = get_colors();

[pdf_Hankel1,x_Hankel1] = ksdensity(squeeze(energies(1,1,:)),linspace(0,1,3000));
[pdf_Toeplitz1,x_Toeplitz1] = ksdensity(squeeze(energies(2,1,:)),linspace(0,1,3000));

[pdf_Hankel2,x_Hankel2] = ksdensity(squeeze(energies(1,2,:)),linspace(0,1,3000));
[pdf_Toeplitz2,x_Toeplitz2] = ksdensity(squeeze(energies(2,2,:)),linspace(0,1,3000));

[pdf_Hankel3,x_Hankel3] = ksdensity(squeeze(energies(1,3,:)),linspace(0,1,3000));
[pdf_Toeplitz3,x_Toeplitz3] = ksdensity(squeeze(energies(2,3,:)),linspace(0,1,3000));

[pdf_Hankel4,x_Hankel4] = ksdensity(squeeze(energies(1,4,:)),linspace(0,1,3000));
[pdf_Toeplitz4,x_Toeplitz4] = ksdensity(squeeze(energies(2,4,:)),linspace(0,1,3000));


    
figure('units','inches','Renderer', 'painters', 'Position', [8 8 6 5])


subaxis(2,2,1,'Spacing', 0.01, 'Padding', 0.01, 'ML', 0.04,'MR',0.01,'MT',0.00,'MB',0.14);
plot(x_Hankel1,pdf_Hankel1,'LineWidth',lw,'DisplayName','Hankel','Color',colors(1,:));
hold on
plot(x_Toeplitz1,pdf_Toeplitz1,'LineWidth',lw,'DisplayName','Toeplitz','Color',colors(2,:));
xlim([min(energies(:,1,:),[],'all'),1])
ylabel('PDF','Interpreter','latex')
xlabel('$\lambda[\phi_{1}]/ \sum_i^1 \lambda_i$','Interpreter','latex')
set(gca,'ytick',[])
xlim([0.5,1])
xticks([.6 .8 1])
set(gca,'xticklabel',[])
set(gca,'FontSize',fontsize)
txt = {'(a)'};
text(0.02,0.94,txt,'units','normalized','Interpreter','latex','FontSize',fontsize)


subaxis(2,2,2,'Spacing', 0.01, 'Padding', 0.01, 'ML', 0.03,'MR',0.02,'MT',0.00,'MB',0.14);
plot(x_Hankel2,pdf_Hankel2,'LineWidth',2,'DisplayName','Hankel','Color',colors(1,:));
hold on
plot(x_Toeplitz2,pdf_Toeplitz2,'LineWidth',lw,'DisplayName','Toeplitz','Color',colors(2,:));
xlim([min(energies(:,2,:),[],'all'),1])
xlabel('$\lambda[\phi_{1,2}]/ \sum_i^2 \lambda_i$','Interpreter','latex')
set(gca,'ytick',[])
xlim([0.5,1])
xticks([.6 .8 1])
set(gca,'xticklabel',[])

set(gca,'FontSize',fontsize)
txt = {'(b)'};
text(0.02,0.94,txt,'units','normalized','Interpreter','latex','FontSize',fontsize)

subaxis(2,2,3, 'Spacing', 0.01, 'Padding', 0.01, 'ML', 0.04,'MR',0.01,'MT',0.04,'MB',0.10);
plot(x_Hankel3,pdf_Hankel3,'LineWidth',lw,'DisplayName','Hankel','Color',colors(1,:));
hold on
plot(x_Toeplitz3,pdf_Toeplitz3,'LineWidth',lw,'DisplayName','Toeplitz','Color',colors(2,:));
xlim([min(energies(:,3,:),[],'all'),1])
xlabel('$\lambda[\phi_{1,2,3}]/ \sum_i^3 \lambda_i$','Interpreter','latex')
ylabel('PDF','Interpreter','latex')
xlim([0.5,1])
xticks([.6 .8 1])
xticklabels({'0.6','0.8','1'})
set(gca,'ytick',[])
set(gca,'yticklabel',[])
set(gca,'FontSize',fontsize)
txt = {'(c)'};
text(0.02,0.94,txt,'units','normalized','Interpreter','latex','FontSize',fontsize)

subaxis(2,2,4,'Spacing', 0.01, 'Padding', 0.01, 'ML', 0.03,'MR',0.02,'MT',0.04,'MB',0.10);
plot(x_Hankel4,pdf_Hankel4,'LineWidth',lw,'DisplayName','Hankel','Color',colors(1,:));
hold on
plot(x_Toeplitz4,pdf_Toeplitz4,'LineWidth',lw,'DisplayName','Toeplitz','Color',colors(2,:));
xlim([min(energies(:,4,:),[],'all'),1])
xlabel('$\lambda[\phi_{1,2,3,4}]/ \sum_i^4 \lambda_i$','Interpreter','latex')
xlim([0.5,1])
xticks([.6 .8 1])
xticklabels({'0.6','0.8','1'})
set(gca,'ytick',[])
set(gca,'yticklabel',[])
set(gca,'FontSize',fontsize)
txt = {'(d)'};
text(0.02,0.94,txt,'units','normalized','Interpreter','latex','FontSize',fontsize)


if (exist('save_eps','var') == 1)
    if (save_eps == 1)
        saveas(gcf,['EPS_Figs/','PDFs_multiplemodes'],'epsc');
    end
end
